# Supplementary material for: Effects of a Neuroscience-Based Mindfulness Meditation Program on Psychological Health: Pilot Randomized Controlled Trial
Source: JMIR Form Res. 2023 Jan 19;7:e40135. doi: 10.2196/40135 (PMC9896358; doi:10.2196/40135)
Supplement: Multimedia Appendix 2 [file formative_v7i1e40135_app2.xlsx]

## Sheet: Sheet1
F = Functional Cues C = Compassion Cues T = Time T*G = Time by Group Pre and Post = Mean (SEM)	GROUP	PRE	POST	N		F	SIG	PARTIAL ETA SQUARED
BAI	F	12.24(1.492)	10.5(1.185)	38	T	32.852	<0.001	0.046
	C	14.92(1.690)	12.83(1.504)	40	T*G	1.988	0.163	0
BDI	F	10.71(1.251)	6.74(0.863)	38	T	32.852	<0.001	0.296
	C	10.76(0.873)	8.36(0.873)	42	T*G	1.988	0.163	0.025
MAAS	F	51.88(1.753)	54.1(1.765)	40	T	2.15	0.147	0.027
	C	54.85(2.393)	56.33(2.121)	39	T*G	0.085	0.772	0.001
FFMQ	F	120.9(2.735)	127(2.834)	39	T	26.595	<0.001	0.262
	C	123.18(3.136)	130.74(2.611)	38	T*G	0.3	0.586	0.004
FFMQ Observing	F	26.33(0.810)	27.33(0.770)	39	T	12.68	0.001	0.145
	C	26(0.881)	27.5(0.007)	38	T*G	0.507	0.479	0.007
FFMQ Describing	F	26.03(1.032)	27(1.040)	39	T	10.566	0.002	0.123
	C	26.26(1.026)	27.76(0.942)	38	T*G	0.477	0.492	0.006
FFMQ Acting with Awareness	F	23.59(0.909)	25.23(1.004)	39	T	5.706	0.019	0.071
	C	24.82(0.966)	25.89(0.942)	38	T*G	0.244	0.623	0.003
FFMQ Non-Judging	F	26.38(1.010)	27.44(0.974)	39	T	8.108	0.006	0.098
	C	25.76(1.047)	27.97(0.957)	38	T*G	1.024	0.315	0.013
FFMQ Non-Reactivity	F	19.69(0.697)	21.38(0.772)	39	T	24.622	<0.001	0.247
	C	20.82(0.778)	22.87(0.690)	38	T*G	0.228	0.634	0.003
CS	F	65.83(1.089)	65.44(1.165)	36	T	0.001	0.975	0
	C	66.05(1.125)	66.4(1.179)	40	T*G	0.345	0.559	0.005
CS Kindness	F	4.27(0.093)	17.17(0.358)	36	T	2313.21	<0.001	0.969
	C	4.56(0.256)	16.95(0.349)	40	T*G	0.912	0.343	0.012
CS Common Humanity	F	4.15(0.074)	16.44(0.074)	36	T	1610.22	<0.001	0.956
	C	4.34(0.297)	16.23(0.441)	40	T*G	0.48	0.491	0.006
CS Mindfulness	F	4.08(0.096)	15.72(0.373)	36	T	2235.01	<0.001	0.968
	C	4.46(0.285)	16.93(0.305)	40	T*G	2.565	0.114	0.033
CS Indifference	F	3.97(0.105)	16.11(0.431)	36	T	1377.78	<0.001	0.949
	C	4.24(0.266)	16.3(0.418)	40	T*G	0.016	0.899	0
SCS	F	76(2.896)	86(2.922)	35	T	26.406	<0.001	0.274
	C	70.49(3.710)	77.68(3.266)	37	T*G	0.706	0.404	0.01
SCS Self-Kindness	F	3.02(0.131)	3.41(0.147)	35	T	15.942	<0.001	0.185
	C	2.79(0.160)	3.02(0.125)	37	T*G	1.098	0.298	0.015
SCS Self-Judgment	F	2.9(0.140)	3.07(0.149)	35	T	5.149	0.026	0.069
	C	2.63(0.164)	2.85(0.139)	37	T*G	0.1	0.752	0.001
SCS Common Humanity	F	4.01(0.142)	4.1(0.117)	35	T	0.689	0.409	0.01
	C	3.92(0.181)	3.99(0.114)	37	T*G	0.01	0.922	0
SCS Isolation	F	2.94(0.163)	3.26(0.165)	35	T	14.091	<0.001	0.168
	C	2.61(0.183)	2.93(0.182)	37	T*G	0.004	0.949	0
SCS Mindfulness	F	3.2(0.139)	3.56(0.117)	35	T	16.07	<0.001	0.187
	C	3.01(0.149)	3.28(0.115)	37	T*G	0.256	0.614	0.004
SCS Overidentified	F	2.26(0.110)	3.18(0.099)	35	T	169.324	<0.001	0.708
	C	2.12(0.124)	2.86(0.117)	37	T*G	1.803	0.184	0.025
NKC	F	17.59(1.286)	26.14(1.033)	44	T	126.387	<0.001	0.592
	C	19.71(1.199)	28.04(0.943)	45	T*G	0.02	0.888	0
