# Supplementary material for: Effects of a Neuroscience-Based Mindfulness Meditation Program on Psychological Health: Pilot Randomized Controlled Trial
Source: JMIR Form Res. 2023 Jan 19;7:e40135. doi: 10.2196/40135 (PMC9896358; doi:10.2196/40135)
Supplement: Multimedia Appendix 3 [file formative_v7i1e40135_app3.xlsx]

## Sheet: Sheet1
Paired Samples T-Test
	Paired Differences					t	df	p
	Mean (Pre-Post)	STD	SEM	95% Confidence Interval of the Difference
				Lower	Upper
Day 1	5.45556	5.68491	0.599242	4.26487	6.64624	9.10409	89	<0.001
Day 2	5.01111	4.68441	0.49378	4.02998	5.99224	10.1485	89	<0.001
Day 3	4.06667	4.17268	0.439839	3.19272	4.94062	9.24581	89	<0.001
Day 4	4.23333	4.01416	0.42313	3.39258	5.07408	10.0048	89	<0.001
Day 5	4.05556	4.01223	0.422926	3.21521	4.8959	9.58927	89	<0.001
Day 6	3.62222	3.77031	0.397425	2.83255	4.4119	9.11422	89	<0.001
Day 7	3.44444	3.86023	0.406904	2.63593	4.25295	8.46501	89	<0.001
Day 8	3.68889	3.32388	0.350368	2.99272	4.38506	10.5286	89	<0.001
Day 9	3.45556	3.18409	0.335633	2.78866	4.12245	10.2956	89	<0.001
Day 10	3.26667	3.76501	0.396867	2.4781	4.05523	8.23114	89	<0.001
Day 11	4.06667	4.0856	0.43066	3.21095	4.92238	9.44287	89	<0.001
Day 12	4.06667	3.85932	0.406808	3.25835	4.87499	9.99651	89	<0.001
Day 13	3.83333	3.31239	0.349156	3.13957	4.5271	10.9788	89	<0.001
Day 14	3.74444	3.56815	0.376116	2.99711	4.49178	9.95555	89	<0.001
Day 15	3.48889	3.4584	0.364548	2.76454	4.21324	9.57046	89	<0.001
Day 16	4.08889	3.83258	0.403989	3.28617	4.89161	10.1213	89	<0.001
Day 17	3.61111	3.46311	0.365044	2.88578	4.33645	9.89227	89	<0.001
Day 18	3.78889	3.14623	0.331642	3.12992	4.44785	11.4247	89	<0.001
Day 19	3.56667	3.13032	0.329964	2.91103	4.2223	10.8093	89	<0.001
Day 20	3.9	3.68736	0.388682	3.1277	4.6723	10.0339	89	<0.001
