# Supplementary material for: Effects of a Neuroscience-Based Mindfulness Meditation Program on Psychological Health: Pilot Randomized Controlled Trial
Source: JMIR Form Res. 2023 Jan 19;7:e40135. doi: 10.2196/40135 (PMC9896358; doi:10.2196/40135)
Supplement: Multimedia Appendix 4 [file formative_v7i1e40135_app4.xlsx]

## Sheet: Sheet1
		Total Change	Total Thoughts Change	Total Emotions Change	Total Body Change	Change BDI	Change BAI	Change CS	Change CS Kindness	Change CS Common Humanity	Change CS Mindfulness	Change CS Indifference	Change SCS	Change SCS SelfKindness	Change SCS Self-Judgement	Change SCS Common Humanity	Change SCS Isolation	Change SCS Mindfulness	Change SCS Overidentified	Change FFMQ	Change FFMQ Observing	Change FFMQ Describing	Change FFMQ Acting with Awareness	Change FFMQ Non-Judging	Change FFMQ Non-Reactivity	Change MAAS	Change NKC
Total Change	Pearson Correlation	1	.961**	.957**	.941**	0.137	0.149	0.032	-0.045	0.116	0.039	0.094	-0.195	-0.167	-0.083	-0.209	-0.069	-.269*	-0.212	-.251*	-0.139	-0.086	-.235*	-0.044	-.239*	-.352**	-0.184	Pearson Correlation	Total Change
	Sig. (2-tailed)		<0.001	<0.001	<0.001	0.236	0.199	0.791	0.704	0.33	0.741	0.428	0.109	0.17	0.499	0.085	0.571	0.025	0.08	0.03	0.234	0.461	0.043	0.708	0.039	0.002	0.089	Sig. (2-tailed)
	N	86	86	86	84	77	76	73	73	73	73	73	69	69	69	69	69	69	69	75	75	75	75	75	75	76	86	N
Total Thoughts Change	Pearson Correlation	.961**	1	.894**	.843**	0.114	0.174	0.006	-0.061	0.09	-0.028	0.076	-0.142	-0.119	-0.057	-0.211	0.014	-.239*	-0.17	-.249*	-0.142	-0.103	-0.203	-0.073	-0.225	-.307**	-0.204	Pearson Correlation	Total Thoughts Change
	Sig. (2-tailed)	<0.001		<0.001	<0.001	0.326	0.134	0.959	0.611	0.448	0.817	0.521	0.243	0.329	0.642	0.082	0.906	0.048	0.162	0.031	0.226	0.378	0.081	0.536	0.052	0.007	0.059	Sig. (2-tailed)
	N	86	86	86	84	77	76	73	73	73	73	73	69	69	69	69	69	69	69	75	75	75	75	75	75	76	86	N
Total Emotions Change	Pearson Correlation	.957**	.894**	1	.855**	0.158	0.149	0.09	-0.035	0.123	0.027	0.096	-.258*	-0.197	-0.088	-.247*	-0.164	-.308**	-.284*	-0.196	-0.06	-0.043	-0.178	-0.013	-.265*	-.327**	-0.149	Pearson Correlation	Total Emotions Change
	Sig. (2-tailed)	<0.001	<0.001		<0.001	0.17	0.199	0.447	0.77	0.298	0.819	0.421	0.033	0.104	0.472	0.041	0.177	0.01	0.018	0.092	0.611	0.717	0.126	0.915	0.022	0.004	0.17	Sig. (2-tailed)
	N	86	86	86	84	77	76	73	73	73	73	73	69	69	69	69	69	69	69	75	75	75	75	75	75	76	86	N
Total Body Change	Pearson Correlation	.941**	.843**	.855**	1	0.116	0.095	-0.025	-0.035	0.109	0.126	0.078	-0.178	-0.169	-0.107	-0.156	-0.079	-0.231	-0.165	-.298*	-0.22	-0.116	-.301**	-0.052	-0.221	-.378**	-0.163	Pearson Correlation	Total Body Change
	Sig. (2-tailed)	<0.001	<0.001	<0.001		0.323	0.419	0.839	0.769	0.363	0.296	0.517	0.147	0.168	0.387	0.203	0.523	0.058	0.18	0.01	0.062	0.329	0.01	0.66	0.06	0.001	0.139	Sig. (2-tailed)
	N	84	84	84	84	75	75	71	71	71	71	71	68	68	68	68	68	68	68	73	73	73	73	73	73	74	84	N
Change BDI	Pearson Correlation	0.137	0.114	0.158	0.116	1	.502**	-0.153	-0.155	-0.164	-0.099	-0.182	-0.105	0.006	-0.156	0.202	-0.13	-0.087	-0.142	-.271*	-0.089	-.290*	-.344**	0.081	-.245*	-.314**	0.056	Pearson Correlation	Change BDI
	Sig. (2-tailed)	0.236	0.326	0.17	0.323		<0.001	0.216	0.209	0.186	0.424	0.14	0.413	0.964	0.221	0.112	0.31	0.497	0.267	0.026	0.473	0.016	0.004	0.513	0.044	0.008	0.619	Sig. (2-tailed)
	N	77	77	77	75	80	69	67	67	67	67	67	63	63	63	63	63	63	63	68	68	68	68	68	68	70	80	N
Change BAI	Pearson Correlation	0.149	0.174	0.149	0.095	.502**	1	-0.045	-0.16	-0.111	-0.093	-0.074	0.013	0.098	0.065	0.099	0.065	0.061	0.152	-.266*	-0.114	-0.215	-.274*	-0.17	-0.154	-.528**	0.063	Pearson Correlation	Change BAI
	Sig. (2-tailed)	0.199	0.134	0.199	0.419	<0.001		0.723	0.202	0.381	0.461	0.56	0.919	0.451	0.62	0.45	0.62	0.642	0.241	0.031	0.362	0.082	0.026	0.171	0.216	<0.001	0.584	Sig. (2-tailed)
	N	76	76	76	75	69	78	65	65	65	65	65	61	61	61	61	61	61	61	66	66	66	66	66	66	68	78	N
Change CS	Pearson Correlation	0.032	0.006	0.09	-0.025	-0.153	-0.045	1	.386**	.385**	.323**	.385**	-0.02	-0.173	0.07	-0.093	0.138	-0.12	0.028	.326**	0.178	0.132	.378**	.271*	0.096	0.229	-0.067	Pearson Correlation	Change CS
	Sig. (2-tailed)	0.791	0.959	0.447	0.839	0.216	0.723		0.001	0.001	0.004	0.001	0.883	0.19	0.598	0.485	0.296	0.365	0.831	0.009	0.159	0.297	0.002	0.03	0.449	0.065	0.563	Sig. (2-tailed)
	N	73	73	73	71	67	65	76	76	76	76	76	59	59	59	59	59	59	59	64	64	64	64	64	64	66	76	N
Change CS Kindness	Pearson Correlation	-0.045	-0.061	-0.035	-0.035	-0.155	-0.16	.386**	1	.566**	.776**	.566**	0.225	0.018	0.16	-0.108	.370**	-0.008	.293*	0.198	0.056	0.096	.252*	0.2	0.008	0.174	-0.075	Pearson Correlation	Change CS Kindness
	Sig. (2-tailed)	0.704	0.611	0.77	0.769	0.209	0.202	0.001		<0.001	<0.001	<0.001	0.086	0.89	0.226	0.416	0.004	0.953	0.024	0.117	0.66	0.451	0.044	0.113	0.951	0.162	0.521	Sig. (2-tailed)
	N	73	73	73	71	67	65	76	76	76	76	76	59	59	59	59	59	59	59	64	64	64	64	64	64	66	76	N
Change CS Common Humanity	Pearson Correlation	0.116	0.09	0.123	0.109	-0.164	-0.111	.385**	.566**	1	.543**	.565**	-0.041	-0.098	0.067	-0.038	0.122	-0.225	-0.072	0.092	-0.056	0.018	0.14	0.165	0.017	0.091	-0.016	Pearson Correlation	Change CS Common Humanity
	Sig. (2-tailed)	0.33	0.448	0.298	0.363	0.186	0.381	0.001	<0.001		<0.001	<0.001	0.758	0.461	0.613	0.775	0.358	0.086	0.589	0.472	0.662	0.887	0.27	0.194	0.896	0.466	0.893	Sig. (2-tailed)
	N	73	73	73	71	67	65	76	76	76	76	76	59	59	59	59	59	59	59	64	64	64	64	64	64	66	76	N
Change CS Mindfulness	Pearson Correlation	0.039	-0.028	0.027	0.126	-0.099	-0.093	.323**	.776**	.543**	1	.523**	-0.001	-0.135	0.175	-0.119	0.146	-0.224	-0.026	0.05	-0.087	-0.034	0.09	0.168	0.022	0.113	-0.041	Pearson Correlation	Change CS Mindfulness
	Sig. (2-tailed)	0.741	0.817	0.819	0.296	0.424	0.461	0.004	<0.001	<0.001		0	0.992	0.308	0.186	0.371	0.271	0.087	0.848	0.694	0.495	0.792	0.478	0.185	0.865	0.365	0.723	Sig. (2-tailed)
	N	73	73	73	71	67	65	76	76	76	76	76	59	59	59	59	59	59	59	64	64	64	64	64	64	66	76	N
Change CS Indifference	Pearson Correlation	0.094	0.076	0.096	0.078	-0.182	-0.074	.385**	.566**	.565**	.523**	1	-0.041	-0.203	0.088	-0.04	0.153	-0.097	-0.008	0.157	0.026	0.041	0.2	.256*	-0.042	0.072	-0.059	Pearson Correlation	Change CS Indifference
	Sig. (2-tailed)	0.428	0.521	0.421	0.517	0.14	0.56	0.001	<0.001	<0.001	<0.001		0.759	0.123	0.506	0.763	0.249	0.467	0.952	0.214	0.839	0.751	0.114	0.041	0.745	0.565	0.61	Sig. (2-tailed)
	N	73	73	73	71	67	65	76	76	76	76	76	59	59	59	59	59	59	59	64	64	64	64	64	64	66	76	N
Change SCS	Pearson Correlation	-0.195	-0.142	-.258*	-0.178	-0.105	0.013	-0.02	0.225	-0.041	-0.001	-0.041	1	.840**	.721**	.542**	.675**	.731**	.668**	.424**	0.108	.394**	.376**	0.1	.307*	0.238	0.171	Pearson Correlation	Change SCS
	Sig. (2-tailed)	0.109	0.243	0.033	0.147	0.413	0.919	0.883	0.086	0.758	0.992	0.759		<0.001	<0.001	<0.001	<0.001	<0.001	<0.001	0.001	0.409	0.002	0.003	0.448	0.017	0.062	0.152	Sig. (2-tailed)
	N	69	69	69	68	63	61	59	59	59	59	59	72	72	72	72	72	72	72	60	60	60	60	60	60	62	72	N
Change SCS Self-Kindness	Pearson Correlation	-0.167	-0.119	-0.197	-0.169	0.006	0.098	-0.173	0.018	-0.098	-0.135	-0.203	.840**	1	.598**	.530**	.448**	.690**	.542**	.358**	0.058	.410**	.305*	0.078	.257*	0.206	0.103	Pearson Correlation	Change SCS Self-Kindness
	Sig. (2-tailed)	0.17	0.329	0.104	0.168	0.964	0.451	0.19	0.89	0.461	0.308	0.123	<0.001		<0.001	<0.001	<0.001	<0.001	<0.001	0.005	0.662	0.001	0.018	0.552	0.048	0.108	0.387	Sig. (2-tailed)
	N	69	69	69	68	63	61	59	59	59	59	59	72	72	72	72	72	72	72	60	60	60	60	60	60	62	72	N
Change SCS Self-Judgement	Pearson Correlation	-0.083	-0.057	-0.088	-0.107	-0.156	0.065	0.07	0.16	0.067	0.175	0.088	.721**	.598**	1	.332**	.466**	.384**	.420**	.433**	0.197	.374**	.369**	0.121	.314*	.333**	0.13	Pearson Correlation	Change SCS Self-Judgement
	Sig. (2-tailed)	0.499	0.642	0.472	0.387	0.221	0.62	0.598	0.226	0.613	0.186	0.506	<0.001	<0.001		0.004	0	0.001	<0.001	0.001	0.132	0.003	0.004	0.356	0.015	0.008	0.277	Sig. (2-tailed)
	N	69	69	69	68	63	61	59	59	59	59	59	72	72	72	72	72	72	72	60	60	60	60	60	60	62	72	N
Change SCS Common Humanity	Pearson Correlation	-0.209	-0.211	-.247*	-0.156	0.202	0.099	-0.093	-0.108	-0.038	-0.119	-0.04	.542**	.530**	.332**	1	0.149	.614**	0.146	0.016	-0.124	-0.086	-0.005	0.104	0.045	-0.061	.287*	Pearson Correlation	Change SCS Common Humanity
	Sig. (2-tailed)	0.085	0.082	0.041	0.203	0.112	0.45	0.485	0.416	0.775	0.371	0.763	<0.001	<0.001	0.004		0.211	<0.001	0.22	0.906	0.347	0.513	0.972	0.429	0.735	0.635	0.015	Sig. (2-tailed)
	N	69	69	69	68	63	61	59	59	59	59	59	72	72	72	72	72	72	72	60	60	60	60	60	60	62	72	N
Change SCS Isolation	Pearson Correlation	-0.069	0.014	-0.164	-0.079	-0.13	0.065	0.138	.370**	0.122	0.146	0.153	.675**	.448**	.466**	0.149	1	.361**	.511**	.319*	0.024	0.24	.258*	0.14	.315*	0.132	0.024	Pearson Correlation	Change SCS Isolation
	Sig. (2-tailed)	0.571	0.906	0.177	0.523	0.31	0.62	0.296	0.004	0.358	0.271	0.249	<0.001	<0.001	<0.001	0.211		0.002	<0.001	0.013	0.854	0.065	0.046	0.285	0.014	0.307	0.842	Sig. (2-tailed)
	N	69	69	69	68	63	61	59	59	59	59	59	72	72	72	72	72	72	72	60	60	60	60	60	60	62	72	N
Change SCS Mindfulness	Pearson Correlation	-.269*	-.239*	-.308**	-0.231	-0.087	0.061	-0.12	-0.008	-0.225	-0.224	-0.097	.731**	.690**	.384**	.614**	.361**	1	.530**	.271*	0.074	.339**	0.23	-0.062	0.171	0.127	0.228	Pearson Correlation	Change SCS Mindfulness
	Sig. (2-tailed)	0.025	0.048	0.01	0.058	0.497	0.642	0.365	0.953	0.086	0.087	0.467	<0.001	<0.001	0.001	<0.001	0.002		<0.001	0.036	0.575	0.008	0.077	0.639	0.192	0.323	0.054	Sig. (2-tailed)
	N	69	69	69	68	63	61	59	59	59	59	59	72	72	72	72	72	72	72	60	60	60	60	60	60	62	72	N
Change SCS Overidentified	Pearson Correlation	-0.212	-0.17	-.284*	-0.165	-0.142	0.152	0.028	.293*	-0.072	-0.026	-0.008	.668**	.542**	.420**	0.146	.511**	.530**	1	.358**	0.09	.473**	.272*	0.052	0.173	0.149	0.002	Pearson Correlation	Change SCS Overidentified
	Sig. (2-tailed)	0.08	0.162	0.018	0.18	0.267	0.241	0.831	0.024	0.589	0.848	0.952	<0.001	<0.001	<0.001	0.22	<0.001	<0.001		0.005	0.494	<0.001	0.035	0.692	0.187	0.248	0.986	Sig. (2-tailed)
	N	69	69	69	68	63	61	59	59	59	59	59	72	72	72	72	72	72	72	60	60	60	60	60	60	62	72	N
Change FFMQ	Pearson Correlation	-.251*	-.249*	-0.196	-.298*	-.271*	-.266*	.326**	0.198	0.092	0.05	0.157	.424**	.358**	.433**	0.016	.319*	.271*	.358**	1	.550**	.616**	.756**	.626**	.593**	.628**	0.083	Pearson Correlation	Change FFMQ
	Sig. (2-tailed)	0.03	0.031	0.092	0.01	0.026	0.031	0.009	0.117	0.472	0.694	0.214	0.001	0.005	0.001	0.906	0.013	0.036	0.005		<0.001	<0.001	<0.001	<0.001	<0.001	<0.001	0.472	Sig. (2-tailed)
	N	75	75	75	73	68	66	64	64	64	64	64	60	60	60	60	60	60	60	77	77	77	77	77	77	67	77	N
Change FFMQ Observation	Pearson Correlation	-0.139	-0.142	-0.06	-0.22	-0.089	-0.114	0.178	0.056	-0.056	-0.087	0.026	0.108	0.058	0.197	-0.124	0.024	0.074	0.09	.550**	1	.294**	0.175	0.143	.275*	0.226	0.085	Pearson Correlation	Change FFMQ Observation
	Sig. (2-tailed)	0.234	0.226	0.611	0.062	0.473	0.362	0.159	0.66	0.662	0.495	0.839	0.409	0.662	0.132	0.347	0.854	0.575	0.494	<0.001		0.009	0.128	0.213	0.015	0.066	0.465	Sig. (2-tailed)
	N	75	75	75	73	68	66	64	64	64	64	64	60	60	60	60	60	60	60	77	77	77	77	77	77	67	77	N
Change FFMQ Describing	Pearson Correlation	-0.086	-0.103	-0.043	-0.116	-.290*	-0.215	0.132	0.096	0.018	-0.034	0.041	.394**	.410**	.374**	-0.086	0.24	.339**	.473**	.616**	.294**	1	.316**	.238*	0.224	.460**	-0.029	Pearson Correlation	Change FFMQ Describing
	Sig. (2-tailed)	0.461	0.378	0.717	0.329	0.016	0.082	0.297	0.451	0.887	0.792	0.751	0.002	0.001	0.003	0.513	0.065	0.008	<0.001	<0.001	0.009		0.005	0.037	0.051	<0.001	0.8	Sig. (2-tailed)
	N	75	75	75	73	68	66	64	64	64	64	64	60	60	60	60	60	60	60	77	77	77	77	77	77	67	77	N
Change FFMQ Acting with Awareness	Pearson Correlation	-.235*	-0.203	-0.178	-.301**	-.344**	-.274*	.378**	.252*	0.14	0.09	0.2	.376**	.305*	.369**	-0.005	.258*	0.23	.272*	.756**	0.175	.316**	1	.408**	.348**	.631**	0.058	Pearson Correlation	Change FFMQ Acting with Awareness
	Sig. (2-tailed)	0.043	0.081	0.126	0.01	0.004	0.026	0.002	0.044	0.27	0.478	0.114	0.003	0.018	0.004	0.972	0.046	0.077	0.035	<0.001	0.128	0.005		<0.001	0.002	<0.001	0.619	Sig. (2-tailed)
	N	75	75	75	73	68	66	64	64	64	64	64	60	60	60	60	60	60	60	77	77	77	77	77	77	67	77	N
Change FFMQ Non-Judging	Pearson Correlation	-0.044	-0.073	-0.013	-0.052	0.081	-0.17	.271*	0.2	0.165	0.168	.256*	0.1	0.078	0.121	0.104	0.14	-0.062	0.052	.626**	0.143	.238*	.408**	1	0.123	.253*	0.02	Pearson Correlation	Change FFMQ Non-Judging
	Sig. (2-tailed)	0.708	0.536	0.915	0.66	0.513	0.171	0.03	0.113	0.194	0.185	0.041	0.448	0.552	0.356	0.429	0.285	0.639	0.692	<0.001	0.213	0.037	<0.001		0.285	0.039	0.864	Sig. (2-tailed)
	N	75	75	75	73	68	66	64	64	64	64	64	60	60	60	60	60	60	60	77	77	77	77	77	77	67	77	N
Change FFMQ Non-Reactivity	Pearson Correlation	-.239*	-0.225	-.265*	-0.221	-.245*	-0.154	0.096	0.008	0.017	0.022	-0.042	.307*	.257*	.314*	0.045	.315*	0.171	0.173	.593**	.275*	0.224	.348**	0.123	1	.498**	0.135	Pearson Correlation	Change FFMQ Non-Reactivity
	Sig. (2-tailed)	0.039	0.052	0.022	0.06	0.044	0.216	0.449	0.951	0.896	0.865	0.745	0.017	0.048	0.015	0.735	0.014	0.192	0.187	<0.001	0.015	0.051	0.002	0.285		<0.001	0.243	Sig. (2-tailed)
	N	75	75	75	73	68	66	64	64	64	64	64	60	60	60	60	60	60	60	77	77	77	77	77	77	67	77	N
Change MAAS	Pearson Correlation	-.352**	-.307**	-.327**	-.378**	-.314**	-.528**	0.229	0.174	0.091	0.113	0.072	0.238	0.206	.333**	-0.061	0.132	0.127	0.149	.628**	0.226	.460**	.631**	.253*	.498**	1	0.005	Pearson Correlation	Change MAAS
	Sig. (2-tailed)	0.002	0.007	0.004	0.001	0.008	<0.001	0.065	0.162	0.466	0.365	0.565	0.062	0.108	0.008	0.635	0.307	0.323	0.248	<0.001	0.066	<0.001	<0.001	0.039	<0.001		0.962	Sig. (2-tailed)
	N	76	76	76	74	70	68	66	66	66	66	66	62	62	62	62	62	62	62	67	67	67	67	67	67	79	79	N
Change NKC	Pearson Correlation	-0.184	-0.204	-0.149	-0.163	0.056	0.063	-0.067	-0.075	-0.016	-0.041	-0.059	0.171	0.103	0.13	.287*	0.024	0.228	0.002	0.083	0.085	-0.029	0.058	0.02	0.135	0.005	1	Pearson Correlation	Change NKC
	Sig. (2-tailed)	0.089	0.059	0.17	0.139	0.619	0.584	0.563	0.521	0.893	0.723	0.61	0.152	0.387	0.277	0.015	0.842	0.054	0.986	0.472	0.465	0.8	0.619	0.864	0.243	0.962		Sig. (2-tailed)
	N	86	86	86	84	80	78	76	76	76	76	76	72	72	72	72	72	72	72	77	77	77	77	77	77	79	89	N
		Total Change	Total Thoughts Change	Total Emotions Change	Total Body Change	Change BDI	Change BAI	Change CS	Change CS Kindness	Change CS Common Humanity	Change CS Mindfulness	Change CS Indifference	Change SCS	Change SCS SelfKindness	Change SCS Self-Judgement	Change SCS Common Humanity	Change SCS Isolation	Change SCS Mindfulness	Change SCS Overidentified	Change FFMQ	Change FFMQ Observing	Change FFMQ Describing	Change FFMQ Acting with Awareness	Change FFMQ Non-Judging	Change FFMQ Non-Reactivity	Change MAAS	Change NKC
** Correlation is significant at the 0.01 level (2-tailed).
* Correlation is significant at the 0.05 level (2-tailed).
